# Supplementary material for: Formation of twelve-fold iodine coordination at high pressure
Source: Nat Commun. 2022 Jan 20;13:412. doi: 10.1038/s41467-022-28083-4 (PMC8776873; doi:10.1038/s41467-022-28083-4)
Supplement: Supplementary file 3 — Source Data [file 41467_2022_28083_MOESM3_ESM.xlsx]

## Sheet: Fig.1
Fig.1
	Pressure	0.75	0.857		0 GPa		40 GPa		80 GPa				100 GPa				120 GPa				150 GPa
	0	--	--		Ratio	DH	Ratio	DH	Ratio	DH	Ratio	DH	Ratio	DH	Ratio	DH	Ratio	DH	Ratio	DH	Ratio	DH	Ratio	DH
	20	--	--		0	0	0	0	0	0	0	0	0	0	0	0	0	0	0	0	0	0	0	0
	40	--	--		0.167	0.21607	0.167	0.0722	0.167	0.02705	0.75	-0.01144	0.167	0.0314	0.857	-0.07923	0.167	0.03369	0.857	-0.16803	0.167	0.01455	0.857	-0.29322
	50	--	--		0.25	0.40396	0.25	0.24559	0.25	0.10731	1	0	0.25	0.09795	1	0	0.25	0.08699	1	0	0.25	0.06779	1	0
	60	--	--		0.333	0.19287	0.333	0.10283	0.333	0.06712	--	--	0.333	0.06569	--	--	0.333	0.05181	--	--	0.333	0.03251	--	--
	70	--	--		0.455	0.53182	0.455	0.19815	0.455	0.16072	--	--	0.455	0.11196	--	--	0.455	0.0955	--	--	0.455	0.07568	--	--
	80	0.09	--		0.545	0.29939	0.545	0.14663	0.545	0.10613	--	--	0.545	0.09881	--	--	0.545	0.0768	--	--	0.545	0.01279	--	--
	90	0.09	--		0.6	0.81294	0.6	0.29371	0.6	0.15113	--	--	0.6	0.13833	--	--	0.6	0.09363	--	--	0.6	-0.01236	--	--
	100	0.09	0.1		0.667	0.38054	0.667	0.26219	0.667	0.03212	--	--	0.667	-0.01829	--	--	0.667	-0.07484	--	--	0.667	-0.14963	--	--
	120	0.09	0.1		0.714	0.36867	0.714	0.14661	0.714	0.03612	--	--	0.714	-0.0344	--	--	0.714	-0.10047	--	--	0.714	-0.20123	--	--
	150	0.09	0.1		0.75	0.30597	0.75	0.03705	0.75	-0.01144	--	--	0.75	-0.06152	--	--	0.75	-0.13996	--	--	0.75	-0.24961	--	--
					0.8	0.47484	0.8	0.06106	0.8	0.03144	--	--	0.8	-0.03195	--	--	0.8	-0.05957	--	--	0.8	-0.13566	--	--
					0.857	1.36022	0.857	0.42629	0.857	0.0206	--	--	0.857	-0.07923	--	--	0.857	-0.16803	--	--	0.857	-0.29322	--	--
					1	0	1	0	1	0	--	--	1	0	--	--	1	0	--	--	1	0	--	--

## Sheet: Fig.3a
Fig.3a
	Energy (eV)	N 2s	N 2p	I 5s	I 5p	I 5d
	-19.5271	0	0	0	0	0
	-19.3611	0	0	0	0	0
	-19.1942	0	0	0	0	0
	-19.0282	0	0	0	0	0
	-18.8621	0	0	0	0	0
	-18.6952	0	0	-3.33333e-05	0	0
	-18.5292	0.000738889	0.00124	0.02533	0.0001	0
	-18.3632	0.00208	0.00288	0.05567	0.000433333	3.33333e-05
	-18.1961	0.01521	0.01374	0.203	0.00253	0.000433333
	-18.0301	0.03261	0.02709	0.3758	0.00583	0.000866667
	-17.8641	0.04442	0.03601	0.49283	0.00853	0.00103
	-17.6972	0.03571	0.02966	0.4031	0.00833	0.001
	-17.5312	0.0422	0.03496	0.4669	0.01143	0.00153
	-17.3651	0.03694	0.02906	0.3896	0.00997	0.00167
	-17.1991	0.02914	0.02466	0.3155	0.00917	0.00133
	-17.0322	0.03256	0.02683	0.37	0.01153	0.0015
	-16.8662	0.02104	0.01708	0.2197	0.00727	0.00103
	-16.7002	0.02083	0.01908	0.2286	0.00807	0.00107
	-16.5331	0.01726	0.01589	0.20653	0.0071	0.000866667
	-16.3671	0.02091	0.01721	0.1718	0.01293	0.0008
	-16.2011	0.01909	0.01478	0.1003	0.0146	0.0007
	-16.0342	0.02041	0.01841	0.1209	0.01627	0.0009
	-15.8681	0.02814	0.02175	0.0742	0.02097	0.0011
	-15.7021	0.04108	0.03862	0.0908	0.0239	0.0016
	-15.5351	0.06846	0.06133	0.0846	0.0355	0.00247
	-15.3691	0.10133	0.09973	0.07887	0.05417	0.00367
	-15.2032	0.09101	0.09559	0.1013	0.04513	0.00377
	-15.0361	0.0824	0.09048	0.0974	0.03923	0.00373
	-14.8702	0.08974	0.10093	0.134	0.0412	0.0044
	-14.7042	0.09612	0.10972	0.1689	0.03727	0.0062
	-14.5381	0.0674	0.08094	0.1478	0.02873	0.00487
	-14.3712	0.05734	0.07093	0.1242	0.02723	0.00363
	-14.2051	0.0811	0.09353	0.1071	0.04253	0.00367
	-14.0391	0.10507	0.11796	0.1318	0.04483	0.00447
	-13.8721	0.10983	0.11618	0.1146	0.03547	0.0043
	-13.7061	0.11416	0.11959	0.09477	0.02877	0.00417
	-13.5402	0.10248	0.10617	0.0568	0.0162	0.00337
	-13.3732	0.05798	0.06472	0.03	0.0085	0.00167
	-13.2072	0.00432	0.00632	0.00323	0.0127	0.000166667
	-13.0412	0.00602	0.00936	0.00423	0.029	0.000466667
	-12.8742	0.01213	0.02031	0.01007	0.0615	0.000866667
	-12.7081	0.01601	0.03339	0.0204	0.09273	0.00157
	-12.5421	0.01798	0.03636	0.01857	0.09753	0.00217
	-12.3762	0.02621	0.05007	0.02323	0.13377	0.00323
	-12.2091	0.02674	0.05448	0.0286	0.13917	0.00393
	-12.0432	0.02412	0.05593	0.041	0.1403	0.0041
	-11.8772	0.01919	0.05316	0.03677	0.13067	0.00373
	-11.7102	0.01707	0.05291	0.02917	0.1214	0.00407
	-11.5442	0.01632	0.06508	0.02983	0.13223	0.00527
	-11.3781	0.02057	0.09422	0.0354	0.18167	0.00703
	-11.2111	0.0199	0.11945	0.0406	0.1852	0.00663
	-11.0451	0.01856	0.10272	0.0525	0.1751	0.00637
	-10.8791	0.01464	0.08771	0.0302	0.1389	0.00553
	-10.7121	0.02265	0.12342	0.0409	0.18723	0.00827
	-10.5462	0.02516	0.16172	0.04487	0.22007	0.01087
	-10.3802	0.01781	0.15054	0.03687	0.1526	0.0101
	-10.2132	0.02332	0.17788	0.04533	0.2037	0.014
	-10.0472	0.02111	0.1626	0.04157	0.18707	0.01243
	-9.88115	0.02334	0.16177	0.0535	0.19953	0.01333
	-9.71515	0.02144	0.16488	0.0316	0.18013	0.0133
	-9.54815	0.01749	0.13238	0.0217	0.1491	0.01113
	-9.38215	0.02449	0.15469	0.03807	0.19413	0.01473
	-9.21615	0.02494	0.15749	0.03523	0.17857	0.0141
	-9.04915	0.02588	0.15932	0.04337	0.18467	0.01367
	-8.88315	0.03018	0.16655	0.04557	0.1967	0.01817
	-8.71715	0.02486	0.15198	0.03103	0.157	0.0175
	-8.55015	0.02386	0.13188	0.03673	0.1435	0.01613
	-8.38415	0.0237	0.14267	0.03243	0.12317	0.01677
	-8.21815	0.03078	0.16956	0.0351	0.15953	0.02233
	-8.05115	0.02963	0.15627	0.0341	0.15527	0.01833
	-7.88515	0.03501	0.15854	0.04533	0.11937	0.0254
	-7.71915	0.03496	0.13061	0.0329	0.09367	0.02653
	-7.55215	0.04397	0.13384	0.0382	0.12267	0.03533
	-7.38615	0.05366	0.13924	0.0497	0.10407	0.0421
	-7.22015	0.04241	0.12105	0.03737	0.0976	0.03397
	-7.05415	0.04177	0.13579	0.0411	0.11187	0.03517
	-6.88715	0.04015	0.13587	0.0288	0.10867	0.03473
	-6.72115	0.04051	0.13524	0.02413	0.0946	0.03477
	-6.55515	0.04056	0.14498	0.02623	0.12673	0.03657
	-6.38815	0.04124	0.16389	0.0209	0.1696	0.0404
	-6.22215	0.03448	0.14673	0.0204	0.12057	0.0359
	-6.05615	0.03202	0.14906	0.02513	0.15457	0.03697
	-5.88915	0.03443	0.16566	0.02337	0.1627	0.03803
	-5.72315	0.04072	0.18361	0.02513	0.18243	0.04057
	-5.55715	0.03626	0.16667	0.02393	0.21477	0.0387
	-5.39015	0.03799	0.17022	0.0309	0.14797	0.04643
	-5.22415	0.04332	0.19037	0.03357	0.13593	0.0597
	-5.05815	0.03703	0.18736	0.02793	0.12263	0.06097
	-4.89215	0.03306	0.18398	0.03933	0.10667	0.0559
	-4.72515	0.03007	0.18544	0.02993	0.0862	0.0557
	-4.55915	0.02877	0.18179	0.03287	0.0755	0.0521
	-4.39315	0.03192	0.20283	0.04217	0.08737	0.05897
	-4.22615	0.02644	0.16832	0.0385	0.05567	0.04377
	-4.06015	0.02644	0.16227	0.05397	0.0756	0.03917
	-3.89415	0.02401	0.14409	0.05133	0.05407	0.0295
	-3.72715	0.03142	0.20239	0.07833	0.09413	0.03933
	-3.56115	0.03001	0.17839	0.09957	0.0882	0.03983
	-3.39515	0.01975	0.12212	0.09437	0.08253	0.03223
	-3.22815	0.01713	0.08167	0.07507	0.05477	0.021
	-3.06215	0.02219	0.11629	0.117	0.07943	0.02757
	-2.89615	0.0143	0.11933	0.09617	0.12177	0.03913
	-2.72915	0.01359	0.10785	0.05773	0.10713	0.03303
	-2.56315	0.02253	0.18077	0.0561	0.10183	0.04037
	-2.39715	0.01251	0.14847	0.02637	0.0739	0.03643
	-2.23115	0.02104	0.27882	0.03923	0.14083	0.07297
	-2.06415	0.02686	0.27341	0.03803	0.1472	0.0801
	-1.89815	0.02366	0.25822	0.03157	0.13213	0.07183
	-1.73215	0.02007	0.2471	0.03143	0.10477	0.0659
	-1.56515	0.01934	0.2607	0.03767	0.1271	0.06803
	-1.39915	0.01868	0.25263	0.0378	0.12317	0.06307
	-1.23315	0.02573	0.35705	0.04	0.17903	0.0863
	-1.06615	0.02559	0.39309	0.03887	0.18047	0.0934
	-0.90015	0.01684	0.31999	0.03547	0.11587	0.08363
	-0.73415	0.00972	0.22623	0.039	0.0858	0.0642
	-0.56715	0.00629	0.14622	0.0347	0.05937	0.03083
	-0.40115	0.00841	0.28813	0.06077	0.15133	0.0596
	-0.23515	0.00816	0.25679	0.0516	0.0858	0.0479
	-0.06815	0.00727	0.3002	0.04467	0.08273	0.0726
	0.09785	0.00517	0.23264	0.05997	0.0779	0.05277
	0.26385	0.00157	0.09215	0.01427	0.01483	0.023
	0.42985	0.000561111	0.01957	0.00857	0.0094	0.00387
	0.59685	0.00109	0.03888	0.0359	0.0776	0.0052
	0.76285	0.00126	0.05689	0.05463	0.1015	0.0053
	0.92885	0.000511111	0.02902	0.02867	0.04623	0.00267
	1.09585	0.000372222	0.01886	0.01827	0.02653	0.00267
	1.26185	0.000305556	0.014	0.01293	0.01853	0.00217
	1.42785	0.000177778	0.00977	0.0083	0.01157	0.00157
	1.59485	0.000766667	0.03783	0.03193	0.0504	0.00703
	1.76085	0.000872222	0.08538	0.07997	0.09343	0.01007
	1.92685	0.000355556	0.03176	0.03057	0.01533	0.00263
	2.09385	0.000122222	0.00619	0.00653	0.00237	0.000266667
	2.25985	0	0	0	0	0
	2.42585	0	0	0	0	0
	2.59185	7.22222e-05	0.00372	0.0016	0.02247	0.000266667
	2.75885	0.000516667	0.02871	0.00817	0.14943	0.00373
	2.92485	0.00201	0.04074	0.0134	0.20707	0.0043
	3.09085	0.00907	0.03803	0.0052	0.32917	0.00517
	3.25785	0.01447	0.04788	0.00317	0.44967	0.0066
	3.42385	0.01809	0.05867	0.00497	0.53373	0.00743
	3.58985	0.02243	0.06816	0.0073	0.58463	0.00857
	3.75685	0.02378	0.09965	0.01607	0.64593	0.01337
	3.92285	0.05039	0.20149	0.01873	1.2927	0.02203
	4.08885	0.04184	0.14692	0.01097	0.94273	0.01407
	4.25585	0.03959	0.13405	0.0062	0.91717	0.01527
	4.42185	0.02806	0.12109	0.01057	0.81597	0.01317
	4.58785	0.02941	0.13241	0.01257	0.7831	0.01453
	4.75485	0.02816	0.09737	0.00653	0.66237	0.0121
	4.92085	0.03531	0.11354	0.0054	0.69397	0.0108
	5.08685	0.04213	0.13343	0.01027	0.73367	0.01293
	5.25285	0.03859	0.09678	0.00833	0.5636	0.01107
	5.41985	0.03337	0.07439	0.00583	0.4503	0.00943
	5.58585	0.0119	0.05416	0.00487	0.2343	0.00973
	5.75185	0.00464	0.04416	0.00473	0.17003	0.01037
	5.91885	0.00287	0.03731	0.00317	0.1456	0.0089
	6.08485	0.00782	0.07456	0.00467	0.2976	0.01523
	6.25085	0.00474	0.04713	0.0017	0.20387	0.00947
	6.41785	0.0084	0.09291	0.000733333	0.3677	0.01113
	6.58385	0.00698	0.01696	0.0001	0.03927	0.0099
	6.74985	0.01652	0.03472	0.000233333	0.0503	0.0208
	6.91685	0.02837	0.05389	0.000266667	0.03727	0.03773
	7.08285	0.03502	0.08224	0.000366667	0.05927	0.04763
	7.24885	0.03157	0.10126	0.000333333	0.08053	0.0463
	7.41485	0.02671	0.10113	0.000233333	0.07643	0.04193
	7.58185	0.02857	0.11127	0.000233333	0.0823	0.0446

## Sheet: Fig.3b
Fig.3b
	Energy(eV)	I-N	I-I	N-N
	-19.5244	0	0	0
	-19.4743	0	0	0
	-19.4243	0	0	0
	-19.3742	0	0	0
	-19.3242	0	0	0
	-19.2741	0	0	0
	-19.224	0	0	0
	-19.174	0	0	0
	-19.1239	0	0	0
	-19.0738	0	0	0
	-19.0238	0	0	0
	-18.9737	0	0	0
	-18.9236	0	0	0
	-18.8736	0	0	0
	-18.8235	0	0	0
	-18.7735	0	0	0
	-18.7234	0	0	0
	-18.6733	0.00032	3e-05	0.00024
	-18.6233	0.00448	0.00045	0.00348
	-18.5732	0.01529	0.00154	0.01207
	-18.5232	0.02655	0.00267	0.02152
	-18.4731	0.02989	0.00298	0.02539
	-18.423	0.02974	0.00286	0.02617
	-18.373	0.03347	0.00319	0.03
	-18.3229	0.03895	0.00378	0.03597
	-18.2728	0.06525	0.00558	0.07734
	-18.2228	0.21666	0.00719	0.34366
	-18.1727	0.25958	0.01065	0.40933
	-18.1227	0.23618	0.01035	0.35754
	-18.0726	0.19715	0.00929	0.33019
	-18.0225	0.21966	0.00888	0.42055
	-17.9725	0.25629	0.01105	0.47792
	-17.9224	0.29988	0.01412	0.54272
	-17.8723	0.27668	0.01232	0.50723
	-17.8223	0.23146	0.00794	0.42242
	-17.7722	0.23824	0.00774	0.4395
	-17.7221	0.2401	0.0079	0.44623
	-17.6721	0.23001	0.00675	0.43379
	-17.622	0.22951	0.00609	0.44114
	-17.572	0.22683	0.0056	0.4472
	-17.5219	0.21304	0.0032	0.45192
	-17.4718	0.20406	0.00276	0.43567
	-17.4218	0.19721	0.00182	0.42759
	-17.3717	0.18959	0.00127	0.41734
	-17.3217	0.18114	0.00148	0.39949
	-17.2716	0.16695	0.00038	0.37164
	-17.2215	0.15234	0.00026	0.3405
	-17.1715	0.14108	0.00014	0.31134
	-17.1214	0.13838	-0.00024	0.29423
	-17.0713	0.13333	-0.00191	0.29886
	-17.0213	0.1093	-0.00138	0.26162
	-16.9712	0.09765	-0.00088	0.25179
	-16.9212	0.09178	-0.0015	0.25756
	-16.8711	0.08582	-0.00156	0.23936
	-16.821	0.08134	-0.00092	0.21232
	-16.771	0.07969	-0.00125	0.20999
	-16.7209	0.07765	-0.00132	0.20651
	-16.6708	0.07436	-0.00147	0.2013
	-16.6208	0.07109	-0.00228	0.19589
	-16.5707	0.07007	-0.00292	0.19303
	-16.5206	0.06364	-0.00161	0.19574
	-16.4706	0.05574	0.00074	0.19688
	-16.4205	0.05191	0.0023	0.19182
	-16.3705	0.04797	0.0032	0.19071
	-16.3204	0.04492	0.00384	0.19273
	-16.2703	0.04224	0.0042	0.19542
	-16.2203	0.04059	0.00454	0.19853
	-16.1702	0.03934	0.00499	0.20441
	-16.1201	0.03713	0.00634	0.21037
	-16.0701	0.03562	0.00687	0.2198
	-16.02	0.03528	0.00702	0.23222
	-15.97	0.03466	0.00687	0.24943
	-15.9199	0.03425	0.00633	0.29195
	-15.8698	0.03431	0.00535	0.37533
	-15.8198	0.03317	0.0049	0.43828
	-15.7697	0.03284	0.00731	0.5272
	-15.7196	0.03204	0.00891	0.61354
	-15.6696	0.02987	-0.00034	0.66072
	-15.6195	0.0328	-0.00196	0.79129
	-15.5695	0.04093	-0.00071	1.01567
	-15.5194	0.06573	-0.00156	1.33231
	-15.4693	0.0702	-0.00097	1.22979
	-15.4193	0.07668	-0.0003	1.2554
	-15.3692	0.07657	-0.00064	1.22854
	-15.3192	0.07629	-0.0009	1.22101
	-15.2691	0.0761	0.00097	1.2486
	-15.219	0.07285	0.00353	1.18265
	-15.169	0.07314	0.00495	1.16465
	-15.1189	0.07832	0.00538	1.15813
	-15.0688	0.0883	0.00401	1.20376
	-15.0188	0.09549	0.00287	1.2977
	-14.9687	0.09928	0.00283	1.37013
	-14.9186	0.0972	0.00305	1.36296
	-14.8686	0.09544	0.00361	1.39335
	-14.8185	0.09661	0.00476	1.3987
	-14.7685	0.10659	0.00416	1.34323
	-14.7184	0.11864	0.00536	1.38783
	-14.6683	0.1049	0.00295	1.0782
	-14.6183	0.09065	-0.00103	0.83922
	-14.5682	0.08118	-0.00242	0.7758
	-14.5182	0.06748	-0.00203	0.66645
	-14.4681	0.05048	-0.00309	0.57417
	-14.418	0.05385	-0.00411	0.62586
	-14.368	0.0775	-0.00391	0.87789
	-14.3179	0.11621	-0.00302	1.28272
	-14.2678	0.10575	-0.00386	1.23135
	-14.2178	0.10424	-0.00476	1.23672
	-14.1677	0.10742	-0.00507	1.2988
	-14.1176	0.12732	-0.00627	1.49153
	-14.0676	0.14321	-0.00672	1.71789
	-14.0175	0.11075	-0.00447	1.6372
	-13.9675	0.09634	-0.00474	1.63148
	-13.9174	0.08553	-0.00524	1.57339
	-13.8673	0.07275	-0.0049	1.47962
	-13.8173	0.06774	-0.00417	1.454
	-13.7672	0.05796	-0.00333	1.34367
	-13.7172	0.04506	-0.00181	1.22613
	-13.6671	0.03238	-0.00045	1.31704
	-13.617	0.02306	-0.00028	1.37898
	-13.567	0.01853	-0.00128	1.40692
	-13.5169	0.01248	-0.00092	0.90375
	-13.4668	0.00665	-0.00083	0.66228
	-13.4168	0.00178	0.00028	0.3366
	-13.3667	0.0042	0.00047	0.04628
	-13.3166	0.00976	0.00046	0.01059
	-13.2666	0.01767	0.00045	0.01794
	-13.2165	0.02705	0.00027	0.0274
	-13.1665	0.03811	-0.00021	0.0367
	-13.1164	0.05611	-0.00101	0.05015
	-13.0663	0.08834	-0.00239	0.07471
	-13.0163	0.10281	-0.00312	0.08931
	-12.9662	0.12969	-0.00265	0.11361
	-12.9162	0.15624	-0.00135	0.1406
	-12.8661	0.16696	-0.0013	0.15364
	-12.816	0.18122	-0.00054	0.17386
	-12.766	0.18671	0.00087	0.18826
	-12.7159	0.19249	0.00178	0.2018
	-12.6658	0.18849	0.00355	0.20514
	-12.6158	0.19079	0.00582	0.21744
	-12.5657	0.19264	0.00775	0.22489
	-12.5156	0.19533	0.00973	0.23191
	-12.4656	0.20492	0.01228	0.24893
	-12.4155	0.22924	0.01807	0.28661
	-12.3655	0.21966	0.02011	0.27993
	-12.3154	0.20929	0.0191	0.25853
	-12.2653	0.20483	0.01806	0.25085
	-12.2153	0.20105	0.01667	0.24903
	-12.1652	0.20625	0.01472	0.25903
	-12.1151	0.22451	0.01365	0.30407
	-12.0651	0.22746	0.01163	0.31887
	-12.015	0.20861	0.01145	0.30361
	-11.965	0.18065	0.01335	0.28536
	-11.9149	0.18482	0.01389	0.28756
	-11.8648	0.19433	0.01471	0.29142
	-11.8148	0.1953	0.01472	0.29071
	-11.7647	0.1571	0.01037	0.27999
	-11.7146	0.15412	0.00967	0.28525
	-11.6646	0.15767	0.00908	0.31017
	-11.6145	0.16978	0.00816	0.37094
	-11.5645	0.17018	0.0079	0.39075
	-11.5144	0.16704	0.00637	0.39163
	-11.4643	0.16567	0.00507	0.40139
	-11.4143	0.17507	0.00288	0.43542
	-11.3642	0.17591	0.0014	0.46962
	-11.3141	0.17881	-0.00021	0.52643
	-11.2641	0.18248	-0.00287	0.57366
	-11.214	0.1825	-0.005	0.58128
	-11.1639	0.178	-0.00372	0.54
	-11.1139	0.1736	-0.00334	0.49651
	-11.0638	0.15986	-0.0015	0.43594
	-11.0138	0.15487	-0.00117	0.42728
	-10.9637	0.15258	-0.00095	0.44399
	-10.9136	0.15588	-0.00079	0.47661
	-10.8636	0.15929	-0.00061	0.52712
	-10.8135	0.16877	-0.00285	0.59419
	-10.7635	0.19728	-0.00714	0.68835
	-10.7134	0.22145	-0.01548	0.76369
	-10.6633	0.2243	-0.02165	0.7978
	-10.6133	0.20728	-0.02551	0.72104
	-10.5632	0.16433	-0.01525	0.67351
	-10.5131	0.1457	-0.01206	0.65687
	-10.4631	0.14099	-0.01173	0.68184
	-10.413	0.14541	-0.01217	0.73701
	-10.3629	0.15195	-0.01177	0.76545
	-10.3129	0.16837	-0.01202	0.84108
	-10.2628	0.1767	-0.01117	0.8949
	-10.2128	0.17319	-0.01099	0.8755
	-10.1627	0.17492	-0.01279	0.84436
	-10.1126	0.18065	-0.01507	0.82168
	-10.0626	0.18831	-0.01577	0.81772
	-10.0125	0.18998	-0.0169	0.84126
	-9.96245	0.19672	-0.01993	0.84297
	-9.91239	0.20129	-0.02317	0.8195
	-9.86233	0.18275	-0.02204	0.73329
	-9.81227	0.16055	-0.01755	0.67326
	-9.7622	0.14514	-0.01338	0.63359
	-9.71214	0.13975	-0.0129	0.62647
	-9.66208	0.13323	-0.01221	0.63117
	-9.61202	0.1336	-0.01283	0.64694
	-9.56195	0.13461	-0.01283	0.6556
	-9.51189	0.1389	-0.01312	0.67288
	-9.46183	0.14907	-0.01407	0.71266
	-9.41176	0.15666	-0.01629	0.78925
	-9.3617	0.13113	-0.01728	0.75698
	-9.31164	0.11581	-0.01753	0.65144
	-9.26158	0.11452	-0.01796	0.59924
	-9.21151	0.11923	-0.01898	0.61312
	-9.16145	0.12792	-0.02121	0.64295
	-9.11139	0.14003	-0.02287	0.68395
	-9.06133	0.13897	-0.0264	0.69477
	-9.01126	0.13622	-0.02403	0.69905
	-8.9612	0.1255	-0.02556	0.69263
	-8.91114	0.11518	-0.02387	0.68848
	-8.86108	0.10971	-0.02233	0.57981
	-8.81101	0.09925	-0.02393	0.526
	-8.76095	0.08528	-0.02351	0.53369
	-8.71089	0.09421	-0.02707	0.56395
	-8.66083	0.08071	-0.02339	0.58357
	-8.61076	0.07454	-0.02119	0.60322
	-8.5607	0.06988	-0.01921	0.61698
	-8.51064	0.06534	-0.01867	0.59289
	-8.46058	0.06922	-0.02	0.55266
	-8.41051	0.07433	-0.01961	0.54125
	-8.36045	0.07427	-0.01638	0.54694
	-8.31039	0.07554	-0.01611	0.57073
	-8.26033	0.06449	-0.01702	0.58842
	-8.21026	0.07756	-0.01452	0.63369
	-8.1602	0.08261	-0.01571	0.68284
	-8.11014	0.09408	-0.01873	0.66564
	-8.06008	0.08319	-0.01346	0.60662
	-8.01001	0.07342	-0.00984	0.53128
	-7.95995	0.06882	-0.00766	0.47602
	-7.90989	0.06687	-0.00776	0.41522
	-7.85982	0.07029	-0.00844	0.4084
	-7.80976	0.07891	-0.01032	0.54311
	-7.7597	0.05699	-0.00551	0.38106
	-7.70964	0.05173	-0.00384	0.29866
	-7.65957	0.05326	-0.00415	0.28589
	-7.60951	0.06148	-0.00629	0.29126
	-7.55945	0.07115	-0.00931	0.28069
	-7.50939	0.07249	-0.00984	0.26584
	-7.45932	0.0692	-0.00733	0.24461
	-7.40926	0.08407	-0.00697	0.2457
	-7.3592	0.0803	-0.00768	0.26071
	-7.30914	0.05601	-0.00729	0.2515
	-7.25907	0.04362	-0.00844	0.25711
	-7.20901	0.03315	-0.00937	0.26699
	-7.15895	0.02436	-0.01002	0.28588
	-7.10889	0.01787	-0.01084	0.26709
	-7.05882	0.0174	-0.0131	0.27625
	-7.00876	0.01718	-0.01564	0.26671
	-6.9587	0.01251	-0.01272	0.23465
	-6.90864	0.01481	-0.01015	0.20698
	-6.85857	0.01447	-0.00859	0.19001
	-6.80851	0.01578	-0.00842	0.19194
	-6.75845	0.01974	-0.00879	0.21658
	-6.70839	0.023	-0.00913	0.23417
	-6.65832	0.02434	-0.00808	0.23915
	-6.60826	0.02585	-0.00921	0.2443
	-6.5582	0.02696	-0.00982	0.25544
	-6.50814	0.02893	-0.00967	0.24732
	-6.45807	0.02934	-0.00915	0.2346
	-6.40801	0.02553	-0.0076	0.21626
	-6.35795	0.02338	-0.00715	0.20107
	-6.30788	0.02332	-0.00739	0.19206
	-6.25782	0.03142	-0.0073	0.1918
	-6.20776	0.04357	-0.0062	0.21196
	-6.1577	0.04931	-0.00705	0.2382
	-6.10763	0.05613	-0.00907	0.25988
	-6.05757	0.06221	-0.01005	0.25741
	-6.00751	0.06284	-0.00984	0.25
	-5.95745	0.05901	-0.00758	0.23787
	-5.90738	0.06078	-0.00599	0.24046
	-5.85732	0.05251	-0.00453	0.23997
	-5.80726	0.0496	-0.00484	0.22571
	-5.7572	0.06021	-0.00614	0.2104
	-5.70713	0.08126	-0.00595	0.19718
	-5.65707	0.07851	-0.00518	0.19999
	-5.60701	0.0628	-0.00772	0.18809
	-5.55695	0.0516	-0.00875	0.16655
	-5.50688	0.04056	-0.00604	0.14942
	-5.45682	0.03014	0.00084	0.12769
	-5.40676	0.01034	0.00312	0.11255
	-5.3567	0.01286	0.00419	0.1218
	-5.30663	0.02165	0.0046	0.14727
	-5.25657	0.02566	0.00504	0.14744
	-5.20651	0.03614	0.00415	0.14958
	-5.15645	0.0396	0.00557	0.13719
	-5.10638	0.02825	0.00635	0.12907
	-5.05632	0.01738	0.00552	0.11355
	-5.00626	0.01023	0.00456	0.11268
	-4.9562	0.00416	0.00583	0.11246
	-4.90613	0.01255	0.00767	0.10675
	-4.85607	0.01961	0.01061	0.11707
	-4.80601	0.02215	0.00964	0.12697
	-4.75594	0.02395	0.00926	0.13786
	-4.70588	0.02973	0.01061	0.13016
	-4.65582	0.02853	0.00817	0.12603
	-4.60576	0.03065	0.0071	0.11578
	-4.55569	0.03472	0.00696	0.09998
	-4.50563	0.03291	0.00672	0.09832
	-4.45557	0.02748	0.00573	0.09002
	-4.40551	0.02374	0.00644	0.08012
	-4.35544	0.02067	0.00714	0.07511
	-4.30538	0.01763	0.00732	0.06683
	-4.25532	0.00964	0.00876	0.06579
	-4.20526	0.00355	0.00752	0.04049
	-4.15519	-0.00471	0.00605	0.03607
	-4.10513	-0.01773	0.00721	0.04976
	-4.05507	-0.01018	0.00731	0.04689
	-4.00501	-0.0104	0.00769	0.04655
	-3.95494	-0.01039	0.00819	0.04462
	-3.90488	-0.01056	0.00831	0.04503
	-3.85482	-0.01129	0.00913	0.03764
	-3.80476	-0.0082	0.00795	0.01423
	-3.75469	-0.02025	0.00919	0.00395
	-3.70463	-0.04631	0.0131	0.01385
	-3.65457	-0.04222	0.01466	0.01333
	-3.60451	-0.04316	0.0141	0.00694
	-3.55444	-0.04717	0.0135	0.00895
	-3.50438	-0.04299	0.01236	-0.00019
	-3.45432	-0.0435	0.00912	-0.01275
	-3.40426	-0.03987	0.00856	-0.01792
	-3.35419	-0.0366	0.00784	-0.01789
	-3.30413	-0.04084	0.0077	-0.01875
	-3.25407	-0.05498	0.00825	-0.01677
	-3.20401	-0.06761	0.00869	-0.01632
	-3.15394	-0.0877	0.00877	-0.0176
	-3.10388	-0.07987	0.00977	-0.01999
	-3.05382	-0.07028	0.00951	-0.02567
	-3.00375	-0.06197	0.00893	-0.03201
	-2.95369	-0.05529	0.00825	-0.03633
	-2.90363	-0.04723	0.00896	-0.04536
	-2.85357	-0.03519	0.00924	-0.05735
	-2.8035	-0.02133	0.00841	-0.06981
	-2.75344	-0.00233	0.00779	-0.08623
	-2.70338	0.03015	0.00849	-0.10796
	-2.65332	0.04951	0.00897	-0.12505
	-2.60325	0.04266	0.0096	-0.118
	-2.55319	0.03381	0.00963	-0.09996
	-2.50313	0.02964	0.00959	-0.08479
	-2.45307	0.04245	0.01109	-0.07633
	-2.403	0.07511	0.01454	-0.06718
	-2.35294	0.11422	0.01679	-0.07849
	-2.30288	0.16699	0.02441	-0.11292
	-2.25282	0.16158	0.02161	-0.12931
	-2.20275	0.14904	0.0189	-0.14059
	-2.15269	0.14803	0.02194	-0.16638
	-2.10263	0.15671	0.01841	-0.21111
	-2.05257	0.14481	0.01075	-0.21258
	-2.0025	0.14007	0.00808	-0.19636
	-1.95244	0.14112	0.00894	-0.17448
	-1.90238	0.14179	0.00846	-0.16885
	-1.85232	0.13425	0.00602	-0.16709
	-1.80225	0.13504	0.00811	-0.17249
	-1.75219	0.12984	0.0051	-0.18603
	-1.70213	0.12513	0.00413	-0.20702
	-1.65207	0.10887	0.00323	-0.20094
	-1.602	0.08542	0.00391	-0.18175
	-1.55194	0.07248	0.00406	-0.17761
	-1.50188	0.08349	0.00342	-0.20275
	-1.45181	0.10546	0.00383	-0.23331
	-1.40175	0.12074	0.00473	-0.26176
	-1.35169	0.14786	0.0038	-0.29408
	-1.30163	0.14653	-0.00188	-0.30636
	-1.25156	0.18578	-0.00583	-0.37711
	-1.2015	0.22737	-0.01001	-0.41769
	-1.15144	0.22911	-0.00648	-0.42396
	-1.10138	0.2097	-6e-05	-0.39898
	-1.05131	0.18204	0.00251	-0.3748
	-1.00125	0.13925	0.0026	-0.32536
	-0.95119	0.10462	0.00317	-0.28383
	-0.90113	0.07491	0.00418	-0.25018
	-0.85106	0.04555	0.0054	-0.22515
	-0.801	0.01449	0.00662	-0.19551
	-0.75094	-0.00319	0.00667	-0.16802
	-0.70088	-0.01147	0.00669	-0.16962
	-0.65081	-0.01766	0.00688	-0.17703
	-0.60075	-0.0255	0.00773	-0.19088
	-0.55069	-0.04029	0.01051	-0.22904
	-0.50063	-0.0497	0.01057	-0.2457
	-0.45056	-0.05623	0.00684	-0.22217
	-0.4005	-0.07542	0.00692	-0.24841
	-0.35044	-0.05779	0.00565	-0.2766
	-0.30038	-0.05272	0.00594	-0.27969
	-0.25031	-0.05106	0.00546	-0.26062
	-0.20025	-0.05277	0.00449	-0.28726
	-0.15019	-0.04955	0.00392	-0.32757
	-0.10013	-0.04785	0.00192	-0.27626
	-0.05006	-0.05836	0.00089	-0.25356
	0	-0.06913	0.00018	-0.21278
	0.05006	-0.07129	0.00037	-0.16814
	0.10013	-0.06166	-0.00036	-0.13789
	0.15019	-0.06172	-0.0004	-0.1342
	0.20025	-0.05411	-0.00045	-0.10119
	0.25031	-0.0533	-0.00017	-0.07675
	0.30038	-0.05544	0.00035	-0.05712
	0.35044	-0.05801	0.00088	-0.04483
	0.4005	-0.05978	0.00109	-0.04237
	0.45056	-0.06135	0.0012	-0.04234
	0.50063	-0.06287	0.00132	-0.04234
	0.55069	-0.06416	0.00142	-0.04233
	0.60075	-0.06416	0.0013	-0.04238
	0.65081	-0.06459	0.00093	-0.04289
	0.70088	-0.0657	0.0008	-0.0426
	0.75094	-0.06622	0.0009	-0.0418
	0.801	-0.06689	0.00094	-0.04188
	0.85106	-0.06735	0.00084	-0.04225
	0.90113	-0.06771	0.00077	-0.04262
	0.95119	-0.06805	0.00074	-0.04315
	1.00125	-0.06857	0.00075	-0.04406
	1.05131	-0.07813	-0.00117	-0.05268
	1.10138	-0.07845	-0.00109	-0.05383
	1.15144	-0.07976	-0.00112	-0.05529
	1.2015	-0.07907	-0.00077	-0.05554
	1.25156	-0.07806	-0.00046	-0.05566
	1.30163	-0.07797	-0.00034	-0.05591
	1.35169	-0.07777	-0.0002	-0.05609
	1.40175	-0.07849	-0.0002	-0.05747
	1.45181	-0.07922	-0.00015	-0.05873
	1.50188	-0.11202	0.00271	-0.10831
	1.55194	-0.10271	0.00226	-0.08228
	1.602	-0.10728	0.00143	-0.08122
	1.65207	-0.13644	0.0023	-0.10596
	1.70213	-0.17369	0.00403	-0.1286
	1.75219	-0.11159	0.00458	-0.08633
	1.80225	-0.08719	0.00616	-0.08333
	1.85232	-0.04685	0.0023	-0.0459
	1.90238	-0.03305	0.00173	-0.03315
	1.95244	-0.02373	0.00148	-0.02497
	2.0025	-0.01386	0.00098	-0.01516
	2.05257	0	0	0
	2.10263	0	0	0
	2.15269	0	0	0
	2.20275	0	0	0
	2.25282	0	0	0
	2.30288	0	0	0
	2.35294	0	0	0
	2.403	0	0	0
	2.45307	0	0	0
	2.50313	0	0	0
	2.55319	-0.00973	-0.00103	-0.00698
	2.60325	-0.02587	-0.00223	-0.01582
	2.65332	-0.05954	-0.00619	-0.02519
	2.70338	-0.07533	-0.00682	-0.03095
	2.75344	-0.09064	-0.00771	-0.03404
	2.8035	-0.10919	-0.00863	-0.04177
	2.85357	-0.13721	-0.00913	-0.05174
	2.90363	-0.11353	-0.00616	-0.04352
	2.95369	-0.1279	-0.00317	-0.05544
	3.00375	-0.16553	0.00106	-0.06812
	3.05382	-0.16933	-0.00441	-0.0894
	3.10388	-0.17361	-0.00613	-0.11479
	3.15394	-0.2431	-0.00185	-0.12639
	3.20401	-0.22995	-0.00069	-0.12586
	3.25407	-0.23541	0.0003	-0.12931
	3.30413	-0.25091	0.00376	-0.12943
	3.35419	-0.26852	0.0085	-0.13827
	3.40426	-0.29619	0.01329	-0.14612
	3.45432	-0.32431	0.01904	-0.14621
	3.50438	-0.2857	0.01087	-0.1606
	3.55444	-0.27333	0.00645	-0.17239
	3.60451	-0.28732	0.00643	-0.18523
	3.65457	-0.31658	0.00472	-0.21169
	3.70463	-0.35691	0.00084	-0.24922
	3.75469	-0.44821	-0.00157	-0.32176
	3.80476	-0.42804	-0.01519	-0.44219
	3.85482	-0.40597	-0.01685	-0.51001
	3.90488	-0.38212	-0.00076	-0.49815
	3.95494	-0.37779	0.00765	-0.47595
	4.00501	-0.36	0.0173	-0.46396
	4.05507	-0.34079	0.01954	-0.44665
	4.10513	-0.37086	0.03332	-0.46886
	4.15519	-0.32849	0.03992	-0.40337
	4.20526	-0.33087	0.04327	-0.39094
	4.25532	-0.36516	0.04819	-0.38279
	4.30538	-0.39384	0.05087	-0.3851
	4.35544	-0.43302	0.05942	-0.38458
	4.40551	-0.41905	0.04945	-0.34447
	4.45557	-0.36723	0.05515	-0.30541
	4.50563	-0.32538	0.05055	-0.29794
	4.55569	-0.27054	0.04707	-0.25778
	4.60576	-0.26582	0.04806	-0.22197
	4.65582	-0.25036	0.03405	-0.21296
	4.70588	-0.31978	0.02708	-0.25205
	4.75594	-0.30733	0.0166	-0.25765
	4.80601	-0.3344	0.01026	-0.32635
	4.85607	-0.36783	0.00855	-0.3983
	4.90613	-0.36237	0.01174	-0.42291
	4.9562	-0.37607	0.01678	-0.48331
	5.00626	-0.39292	0.01205	-0.55668
	5.05632	-0.37361	0.02455	-0.51784
	5.10638	-0.39282	0.0304	-0.53984
	5.15645	-0.36994	0.02813	-0.49845
	5.20651	-0.35849	0.02501	-0.47601
	5.25657	-0.34863	0.02306	-0.45205
	5.30663	-0.35719	0.02364	-0.45613
	5.3567	-0.35246	0.02372	-0.43296
	5.40676	-0.29843	0.01924	-0.34192
	5.45682	-0.26012	0.01248	-0.26458
	5.50688	-0.25465	0.01214	-0.23258
	5.55695	-0.259	0.0137	-0.21071
	5.60701	-0.24414	0.01299	-0.15955
	5.65707	-0.24731	0.01284	-0.15583
	5.70713	-0.25412	0.01293	-0.15863
	5.7572	-0.26223	0.01298	-0.16176
	5.80726	-0.27064	0.01318	-0.16521
	5.85732	-0.28059	0.01364	-0.16962
	5.90738	-0.29289	0.01428	-0.17493
	5.95745	-0.31177	0.01493	-0.18273
	6.00751	-0.43209	0.02093	-0.24147
	6.05757	-0.59713	0.03357	-0.32818
	6.10763	-0.31802	0.01156	-0.17642
	6.1577	-0.32906	0.01146	-0.17996
	6.20776	-0.42079	0.01642	-0.21766
	6.25782	-0.48888	0.02042	-0.23561
	6.30788	-0.64235	0.033	-0.31874
	6.35795	-0.58551	0.02747	-0.27476
	6.40801	-0.14664	-0.00282	-0.06373
	6.45807	-0.07504	-0.00391	-0.03588
	6.50814	-0.05227	-0.00402	-0.09129
	6.5582	-0.04927	-0.00409	-0.2094
	6.60826	-0.04779	-0.00374	-0.31714
	6.65832	-0.04812	-0.00367	-0.43139
	6.70839	-0.04758	-0.00333	-0.52987
	6.75845	-0.04004	-0.00169	-0.64521
	6.80851	-0.04	-0.00134	-0.77175
	6.85857	-0.0415	-0.001	-0.92262
	6.90864	-0.04319	-0.00018	-1.12128
	6.9587	-0.04545	0.0005	-1.32615
	7.00876	-0.04788	-0.0005	-1.34329
	7.05882	-0.04841	-0.00177	-1.33665
	7.10889	-0.04795	-0.0032	-1.31823
	7.15895	-0.05132	-0.00505	-1.3619
	7.20901	-0.05645	-0.0065	-1.49082
	7.25907	-0.05369	-0.00557	-1.46942
	7.30914	-0.04949	-0.00417	-1.46105
	7.3592	-0.04601	-0.00281	-1.4923
	7.40926	-0.04469	0	-1.64598
	7.45932	-0.03813	0.00061	-1.53475
	7.50939	-0.03405	-0.00048	-1.33444
	7.55945	-0.03144	-0.00063	-1.26926

## Sheet: Fig.3c
Fig.3c
	Energy(eV)	I 5s-N	I 5p-N	I 5d-N
	-19.5244	0	0	0
	-19.4743	0	0	0
	-19.4243	0	0	0
	-19.3742	0	0	0
	-19.3242	0	0	0
	-19.2741	0	0	0
	-19.224	0	0	0
	-19.174	0	0	0
	-19.1239	0	0	0
	-19.0738	0	0	0
	-19.0238	0	0	0
	-18.9737	0	0	0
	-18.9236	0	0	0
	-18.8736	0	0	0
	-18.8235	0	0	0
	-18.7735	0	0	0
	-18.7234	0	0	0
	-18.6733	0.00031	1e-05	0
	-18.6233	0.00435	0.00011	0
	-18.5732	0.01484	0.00044	1e-05
	-18.5232	0.02565	0.00087	4e-05
	-18.4731	0.02853	0.00131	5e-05
	-18.423	0.02796	0.00175	6e-05
	-18.373	0.03128	0.00212	4e-05
	-18.3229	0.03622	0.00266	5e-05
	-18.2728	0.06028	0.00486	0.00012
	-18.2228	0.20142	0.01462	0.00063
	-18.1727	0.239	0.01993	0.00062
	-18.1227	0.21517	0.02048	0.00053
	-18.0726	0.17746	0.01937	0.00031
	-18.0225	0.19864	0.02061	0.00042
	-17.9725	0.23032	0.02538	0.00062
	-17.9224	0.2688	0.03022	0.00085
	-17.8723	0.24499	0.031	0.00067
	-17.8223	0.19919	0.03183	0.00044
	-17.7722	0.20442	0.03331	0.00053
	-17.7221	0.20607	0.03341	0.00066
	-17.6721	0.19586	0.03358	0.00056
	-17.622	0.19488	0.03404	0.00058
	-17.572	0.19194	0.03431	0.00058
	-17.5219	0.17855	0.03407	0.00044
	-17.4718	0.17009	0.03355	0.00042
	-17.4218	0.16369	0.0331	0.00043
	-17.3717	0.15682	0.03234	0.00042
	-17.3217	0.14933	0.03139	0.00041
	-17.2716	0.13621	0.03035	0.00035
	-17.2215	0.12305	0.02896	0.0003
	-17.1715	0.11252	0.02831	0.00028
	-17.1214	0.10853	0.02966	0.00022
	-17.0713	0.10382	0.02937	0.00015
	-17.0213	0.08473	0.02438	0.00018
	-16.9712	0.07537	0.02209	0.0002
	-16.9212	0.07049	0.02109	0.0002
	-16.8711	0.06549	0.02015	0.00018
	-16.821	0.06189	0.01928	0.00018
	-16.771	0.0607	0.01884	0.00017
	-16.7209	0.05929	0.0182	0.00016
	-16.6708	0.05691	0.01729	0.00017
	-16.6208	0.05427	0.01669	0.00013
	-16.5707	0.05321	0.01672	0.00012
	-16.5206	0.04702	0.01649	0.00013
	-16.4706	0.03902	0.01658	0.00013
	-16.4205	0.0336	0.01817	0.00012
	-16.3705	0.02869	0.01915	0.00011
	-16.3204	0.02476	0.02002	0.00013
	-16.2703	0.02174	0.02036	0.00015
	-16.2203	0.01969	0.02076	0.00015
	-16.1702	0.01809	0.0211	0.00014
	-16.1201	0.01576	0.02122	0.00015
	-16.0701	0.01405	0.02142	0.00015
	-16.02	0.01345	0.02168	0.00017
	-15.97	0.01291	0.02159	0.00019
	-15.9199	0.01237	0.02169	0.0002
	-15.8698	0.01211	0.02203	0.00018
	-15.8198	0.01175	0.02129	0.00016
	-15.7697	0.01211	0.02061	0.00012
	-15.7196	0.01278	0.01925	4e-05
	-15.6696	0.01267	0.01734	-0.00012
	-15.6195	0.0165	0.01655	-0.00029
	-15.5695	0.02375	0.01763	-0.00042
	-15.5194	0.03769	0.02883	-0.00078
	-15.4693	0.03949	0.03121	-0.00049
	-15.4193	0.04153	0.03538	-0.00024
	-15.3692	0.04119	0.03555	-0.00018
	-15.3192	0.0421	0.03429	-9e-05
	-15.2691	0.04294	0.03309	9e-05
	-15.219	0.04086	0.03178	0.00023
	-15.169	0.0407	0.03201	0.0004
	-15.1189	0.04326	0.03444	0.00062
	-15.0688	0.04916	0.03836	0.00076
	-15.0188	0.05587	0.03876	0.00086
	-14.9687	0.06082	0.03755	0.0009
	-14.9186	0.06284	0.03353	0.00083
	-14.8686	0.06373	0.03088	0.00083
	-14.8185	0.06556	0.03003	0.00102
	-14.7685	0.06833	0.03695	0.00132
	-14.7184	0.07118	0.04608	0.00137
	-14.6683	0.06357	0.04037	0.00095
	-14.6183	0.0562	0.03384	0.0006
	-14.5682	0.05072	0.03001	0.00046
	-14.5182	0.03961	0.0276	0.00028
	-14.4681	0.02158	0.02879	0.00011
	-14.418	0.0185	0.03533	1e-05
	-14.368	0.02816	0.04931	4e-05
	-14.3179	0.04168	0.07458	-5e-05
	-14.2678	0.03586	0.07026	-0.00035
	-14.2178	0.03666	0.06806	-0.00045
	-14.1677	0.03815	0.06987	-0.00062
	-14.1176	0.04887	0.07908	-0.00062
	-14.0676	0.06037	0.08351	-0.00067
	-14.0175	0.04774	0.06392	-0.00089
	-13.9675	0.04189	0.05541	-0.00095
	-13.9174	0.03576	0.05086	-0.00113
	-13.8673	0.02623	0.04787	-0.00137
	-13.8173	0.02161	0.04767	-0.00154
	-13.7672	0.01773	0.04176	-0.00153
	-13.7172	0.01434	0.03244	-0.00172
	-13.6671	0.01041	0.0239	-0.00192
	-13.617	0.00693	0.01813	-0.002
	-13.567	0.00754	0.01306	-0.00208
	-13.5169	0.00606	0.00756	-0.00116
	-13.4668	0.00401	0.00324	-0.00061
	-13.4168	0.00092	0.00105	-0.00019
	-13.3667	2e-05	0.00419	1e-05
	-13.3166	-4e-05	0.0098	2e-05
	-13.2666	-8e-05	0.01772	2e-05
	-13.2165	3e-05	0.02699	7e-05
	-13.1665	0.00023	0.03779	8e-05
	-13.1164	0.00035	0.05564	9e-05
	-13.0663	0.00056	0.08749	0.00024
	-13.0163	0.00121	0.10126	0.00035
	-12.9662	0.00175	0.12749	0.00045
	-12.9162	0.00208	0.15361	0.00055
	-12.8661	0.00187	0.1645	0.00056
	-12.816	0.00181	0.17871	0.00071
	-12.766	0.00173	0.18418	0.00079
	-12.7159	0.00171	0.18992	0.00085
	-12.6658	0.00125	0.18629	0.00093
	-12.6158	0.00066	0.18905	0.00103
	-12.5657	-0.00014	0.19157	0.00119
	-12.5156	-0.00085	0.19478	0.00141
	-12.4656	-0.00155	0.20475	0.00172
	-12.4155	-0.00365	0.23081	0.00207
	-12.3655	-0.00768	0.22534	0.00198
	-12.3154	-0.00879	0.21614	0.00194
	-12.2653	-0.00937	0.21232	0.00189
	-12.2153	-0.0097	0.20877	0.00198
	-12.1652	-0.00903	0.21315	0.0021
	-12.1151	-0.01081	0.23331	0.002
	-12.0651	-0.0123	0.23795	0.00181
	-12.015	-0.01216	0.21901	0.00174
	-11.965	-0.01135	0.19027	0.00175
	-11.9149	-0.01175	0.19481	0.00174
	-11.8648	-0.01206	0.20461	0.00179
	-11.8148	-0.01191	0.20542	0.00178
	-11.7647	-0.01164	0.16701	0.00171
	-11.7146	-0.01169	0.16408	0.00175
	-11.6646	-0.01185	0.16748	0.00204
	-11.6145	-0.01169	0.17853	0.00296
	-11.5645	-0.01116	0.17807	0.00326
	-11.5144	-0.01123	0.17525	0.00301
	-11.4643	-0.01141	0.17433	0.00277
	-11.4143	-0.01319	0.18552	0.00272
	-11.3642	-0.01305	0.18629	0.00269
	-11.3141	-0.01219	0.18807	0.00292
	-11.2641	-0.01252	0.19166	0.00336
	-11.214	-0.01426	0.1932	0.00357
	-11.1639	-0.0162	0.19062	0.00357
	-11.1139	-0.01802	0.18817	0.00345
	-11.0638	-0.01629	0.17288	0.00327
	-11.0138	-0.01573	0.16734	0.00326
	-10.9637	-0.01613	0.16533	0.00339
	-10.9136	-0.01666	0.16893	0.00358
	-10.8636	-0.01653	0.17188	0.00397
	-10.8135	-0.01669	0.18112	0.00432
	-10.7635	-0.01669	0.20899	0.00498
	-10.7134	-0.01205	0.22801	0.00551
	-10.6633	-0.0084	0.22704	0.00566
	-10.6133	-0.00786	0.21021	0.00491
	-10.5632	-0.01038	0.17051	0.0042
	-10.5131	-0.01176	0.15341	0.00404
	-10.4631	-0.01302	0.14967	0.00432
	-10.413	-0.01349	0.15405	0.00486
	-10.3629	-0.01198	0.15861	0.00528
	-10.3129	-0.01205	0.17448	0.00591
	-10.2628	-0.0124	0.18299	0.00613
	-10.2128	-0.01173	0.17888	0.00602
	-10.1627	-0.01035	0.17924	0.00602
	-10.1126	-0.01126	0.18564	0.00628
	-10.0626	-0.01487	0.19626	0.00689
	-10.0125	-0.01988	0.20222	0.00762
	-9.96245	-0.02092	0.20976	0.00789
	-9.91239	-0.01967	0.21292	0.00804
	-9.86233	-0.02086	0.19578	0.00782
	-9.81227	-0.0216	0.17447	0.00765
	-9.7622	-0.02183	0.15934	0.00763
	-9.71214	-0.0194	0.15156	0.00758
	-9.66208	-0.0162	0.14185	0.00764
	-9.61202	-0.01582	0.14128	0.00818
	-9.56195	-0.0169	0.1429	0.0086
	-9.51189	-0.01877	0.14863	0.00903
	-9.46183	-0.0221	0.16126	0.0099
	-9.41176	-0.02731	0.17309	0.01088
	-9.3617	-0.02759	0.14847	0.01023
	-9.31164	-0.02899	0.13524	0.00959
	-9.26158	-0.02858	0.13363	0.00947
	-9.21151	-0.02878	0.13822	0.00976
	-9.16145	-0.02911	0.14654	0.01049
	-9.11139	-0.02909	0.15767	0.01147
	-9.06133	-0.02673	0.15395	0.01177
	-9.01126	-0.02452	0.14886	0.01187
	-8.9612	-0.02558	0.13885	0.01223
	-8.91114	-0.02429	0.12786	0.01158
	-8.86108	-0.01721	0.1161	0.0108
	-8.81101	-0.01631	0.10505	0.01051
	-8.76095	-0.01846	0.09287	0.01088
	-8.71089	-0.0187	0.10077	0.01215
	-8.66083	-0.02443	0.09216	0.01297
	-8.61076	-0.03026	0.09062	0.01418
	-8.5607	-0.0315	0.08682	0.01457
	-8.51064	-0.03312	0.08463	0.01383
	-8.46058	-0.02936	0.0851	0.01352
	-8.41051	-0.02487	0.0853	0.01393
	-8.36045	-0.02249	0.08233	0.01441
	-8.31039	-0.02297	0.08354	0.01495
	-8.26033	-0.03064	0.07998	0.01517
	-8.21026	-0.02329	0.0844	0.01647
	-8.1602	-0.02829	0.09227	0.01862
	-8.11014	-0.03109	0.10604	0.01914
	-8.06008	-0.02417	0.08936	0.01803
	-8.01001	-0.02026	0.07715	0.01654
	-7.95995	-0.01958	0.07223	0.01615
	-7.90989	-0.02084	0.07182	0.01589
	-7.85982	-0.02203	0.07577	0.01654
	-7.80976	-0.03058	0.08987	0.01959
	-7.7597	-0.02413	0.0604	0.02071
	-7.70964	-0.02175	0.05021	0.02326
	-7.65957	-0.02706	0.05288	0.02742
	-7.60951	-0.02928	0.06196	0.02877
	-7.55945	-0.02749	0.07148	0.02716
	-7.50939	-0.02302	0.06891	0.0266
	-7.45932	-0.0134	0.05747	0.02511
	-7.40926	-0.00861	0.06704	0.02565
	-7.3592	-0.01504	0.06855	0.02683
	-7.30914	-0.01985	0.0477	0.02815
	-7.25907	-0.02695	0.0424	0.02815
	-7.20901	-0.03352	0.03873	0.02793
	-7.15895	-0.04032	0.03764	0.02704
	-7.10889	-0.03876	0.03134	0.02527
	-7.05882	-0.03882	0.03061	0.0256
	-7.00876	-0.04025	0.03413	0.02331
	-6.9587	-0.0383	0.03196	0.01884
	-6.90864	-0.0282	0.0258	0.01724
	-6.85857	-0.02152	0.01863	0.01736
	-6.80851	-0.01809	0.01448	0.01941
	-6.75845	-0.01702	0.01328	0.02347
	-6.70839	-0.01577	0.01066	0.02809
	-6.65832	-0.01421	0.00623	0.03234
	-6.60826	-0.01237	0.00153	0.03669
	-6.5582	-0.01014	-0.00091	0.03798
	-6.50814	-0.00781	0.00014	0.03661
	-6.45807	-0.00667	-0.00053	0.03656
	-6.40801	-0.0063	-0.002	0.03384
	-6.35795	-0.00548	-0.00257	0.03145
	-6.30788	-0.005	-0.00194	0.03025
	-6.25782	-0.00586	0.00609	0.03121
	-6.20776	-0.0068	0.01423	0.03616
	-6.1577	-0.00797	0.01667	0.04059
	-6.10763	-0.01026	0.024	0.04238
	-6.05757	-0.01115	0.03342	0.03994
	-6.00751	-0.0112	0.03617	0.03787
	-5.95745	-0.00977	0.03178	0.03699
	-5.90738	-0.00934	0.03173	0.03838
	-5.85732	-0.00925	0.02304	0.03872
	-5.80726	-0.00901	0.02378	0.03483
	-5.7572	-0.00845	0.03778	0.03088
	-5.70713	-0.00295	0.05387	0.03035
	-5.65707	-0.00464	0.05259	0.03052
	-5.60701	-0.00804	0.04358	0.02725
	-5.55695	-0.00288	0.02922	0.02526
	-5.50688	0.00163	0.0158	0.02314
	-5.45682	0.00496	0.00236	0.02286
	-5.40676	0.00552	-0.0143	0.01912
	-5.3567	0.00893	-0.01545	0.01939
	-5.30663	0.01219	-0.01399	0.02344
	-5.25657	0.01245	-0.01318	0.02639
	-5.20651	0.00993	-0.00147	0.02767
	-5.15645	0.00697	0.00764	0.02501
	-5.10638	0.00552	0.00194	0.02081
	-5.05632	0.00708	-0.00568	0.01599
	-5.00626	0.0076	-0.01275	0.01542
	-4.9562	0.00601	-0.0162	0.01435
	-4.90613	0.00522	-0.00429	0.01162
	-4.85607	-0.00075	0.00968	0.01065
	-4.80601	0.00399	0.0066	0.01153
	-4.75594	0.00682	0.00444	0.01269
	-4.70588	0.01081	0.00569	0.0132
	-4.65582	0.01044	0.00635	0.01175
	-4.60576	0.01	0.00951	0.01115
	-4.55569	0.01002	0.01454	0.01018
	-4.50563	0.00923	0.01413	0.00955
	-4.45557	0.00833	0.00965	0.0095
	-4.40551	0.00748	0.00701	0.00927
	-4.35544	0.00805	0.00322	0.0094
	-4.30538	0.00911	-0.00076	0.00928
	-4.25532	0.00307	-0.00271	0.00926
	-4.20526	-0.00433	-0.00025	0.00812
	-4.15519	-0.0125	-0.00145	0.00925
	-4.10513	-0.02307	-0.00595	0.0113
	-4.05507	-0.01775	-0.00402	0.01158
	-4.00501	-0.02108	-0.00155	0.01222
	-3.95494	-0.02309	-0.00049	0.01322
	-3.90488	-0.0284	0.00342	0.01443
	-3.85482	-0.03526	0.00838	0.01559
	-3.80476	-0.03469	0.01296	0.01352
	-3.75469	-0.05178	0.0188	0.01273
	-3.70463	-0.08305	0.02322	0.01354
	-3.65457	-0.08257	0.02602	0.01433
	-3.60451	-0.08371	0.0251	0.01544
	-3.55444	-0.08643	0.02302	0.01624
	-3.50438	-0.08123	0.02241	0.01583
	-3.45432	-0.07327	0.01752	0.01225
	-3.40426	-0.06453	0.01404	0.01063
	-3.35419	-0.05864	0.0122	0.00985
	-3.30413	-0.06142	0.01074	0.00985
	-3.25407	-0.07414	0.00872	0.01043
	-3.20401	-0.0867	0.00774	0.01135
	-3.15394	-0.10683	0.00651	0.0126
	-3.10388	-0.10209	0.00828	0.01395
	-3.05382	-0.09597	0.01055	0.01512
	-3.00375	-0.09217	0.01382	0.01636
	-2.95369	-0.08835	0.01601	0.01703
	-2.90363	-0.08408	0.01846	0.0184
	-2.85357	-0.07776	0.02249	0.0201
	-2.8035	-0.06926	0.02644	0.0215
	-2.75344	-0.06156	0.03609	0.02314
	-2.70338	-0.05675	0.06096	0.02593
	-2.65332	-0.05353	0.07382	0.02923
	-2.60325	-0.04926	0.06126	0.03065
	-2.55319	-0.04316	0.04821	0.02877
	-2.50313	-0.03527	0.0384	0.02651
	-2.45307	-0.02551	0.0424	0.02556
	-2.403	-0.01236	0.06047	0.02699
	-2.35294	-0.00595	0.08528	0.03492
	-2.30288	-0.00308	0.12362	0.04644
	-2.25282	-0.00907	0.11641	0.05426
	-2.20275	-0.00985	0.10455	0.05435
	-2.15269	-0.02047	0.11036	0.05814
	-2.10263	-0.02419	0.11415	0.06673
	-2.05257	-0.02239	0.10571	0.06148
	-2.0025	-0.01943	0.10416	0.05537
	-1.95244	-0.0209	0.1057	0.0563
	-1.90238	-0.02767	0.10716	0.06229
	-1.85232	-0.02729	0.09821	0.06333
	-1.80225	-0.0296	0.09131	0.07334
	-1.75219	-0.02436	0.08498	0.06921
	-1.70213	-0.02548	0.07995	0.07067
	-1.65207	-0.02652	0.07477	0.06061
	-1.602	-0.02603	0.0599	0.05154
	-1.55194	-0.02547	0.05173	0.0462
	-1.50188	-0.02578	0.06008	0.04921
	-1.45181	-0.02549	0.07279	0.05816
	-1.40175	-0.03327	0.08345	0.07059
	-1.35169	-0.02539	0.08958	0.08367
	-1.30163	-0.02516	0.10242	0.06926
	-1.25156	-0.03077	0.13888	0.07767
	-1.2015	-0.02981	0.16948	0.08766
	-1.15144	-0.02375	0.16379	0.08906
	-1.10138	-0.02762	0.14217	0.09516
	-1.05131	-0.02708	0.11268	0.09643
	-1.00125	-0.02254	0.08103	0.08074
	-0.95119	-0.02261	0.05967	0.06757
	-0.90113	-0.02277	0.04086	0.0568
	-0.85106	-0.02822	0.02252	0.05127
	-0.801	-0.0343	0.00277	0.04603
	-0.75094	-0.03713	-0.00328	0.03722
	-0.70088	-0.03855	-0.00673	0.03382
	-0.65081	-0.03976	-0.00894	0.03102
	-0.60075	-0.04119	-0.01408	0.02976
	-0.55069	-0.04373	-0.0299	0.03332
	-0.50063	-0.04862	-0.03169	0.03059
	-0.45056	-0.05318	-0.02441	0.02136
	-0.4005	-0.05558	-0.04538	0.02552
	-0.35044	-0.05668	-0.02351	0.0224
	-0.30038	-0.05611	-0.01795	0.02133
	-0.25031	-0.05702	-0.01256	0.01851
	-0.20025	-0.0555	-0.01648	0.01919
	-0.15019	-0.04951	-0.02159	0.02156
	-0.10013	-0.04123	-0.02381	0.01717
	-0.05006	-0.03636	-0.03682	0.0148
	0	-0.04002	-0.03855	0.00944
	0.05006	-0.04544	-0.03198	0.00613
	0.10013	-0.04014	-0.02517	0.00365
	0.15019	-0.03949	-0.02339	0.00116
	0.20025	-0.04028	-0.01516	0.00134
	0.25031	-0.04233	-0.01238	0.00141
	0.30038	-0.04371	-0.01329	0.00156
	0.35044	-0.04583	-0.01374	0.00157
	0.4005	-0.04717	-0.0142	0.00161
	0.45056	-0.04827	-0.01475	0.00166
	0.50063	-0.04931	-0.0153	0.00174
	0.55069	-0.0502	-0.01575	0.00181
	0.60075	-0.05017	-0.01584	0.00182
	0.65081	-0.05068	-0.01579	0.00189
	0.70088	-0.0514	-0.01632	0.00201
	0.75094	-0.05159	-0.01678	0.00214
	0.801	-0.05221	-0.0169	0.00221
	0.85106	-0.05287	-0.01678	0.00227
	0.90113	-0.05328	-0.01674	0.00229
	0.95119	-0.05363	-0.01676	0.00232
	1.00125	-0.05415	-0.01678	0.00235
	1.05131	-0.06163	-0.01958	0.00308
	1.10138	-0.06219	-0.01932	0.00302
	1.15144	-0.06299	-0.01989	0.00309
	1.2015	-0.06258	-0.01946	0.00296
	1.25156	-0.06207	-0.01877	0.0028
	1.30163	-0.06182	-0.01894	0.00278
	1.35169	-0.06147	-0.0191	0.00277
	1.40175	-0.06227	-0.01891	0.00269
	1.45181	-0.06298	-0.01888	0.00261
	1.50188	-0.09859	-0.02042	0.00702
	1.55194	-0.08271	-0.02422	0.00422
	1.602	-0.08393	-0.02688	0.0035
	1.65207	-0.10431	-0.03675	0.00462
	1.70213	-0.13306	-0.04503	0.0044
	1.75219	-0.09263	-0.02223	0.00328
	1.80225	-0.07622	-0.01419	0.00324
	1.85232	-0.04079	-0.00745	0.00139
	1.90238	-0.02865	-0.00545	0.00103
	1.95244	-0.02073	-0.00369	0.00069
	2.0025	-0.01215	-0.00213	0.00041
	2.05257	0	0	0
	2.10263	0	0	0
	2.15269	0	0	0
	2.20275	0	0	0
	2.25282	0	0	0
	2.30288	0	0	0
	2.35294	0	0	0
	2.403	0	0	0
	2.45307	0	0	0
	2.50313	0	0	0
	2.55319	-0.00295	-0.0069	0.00015
	2.60325	-0.0072	-0.019	0.00035
	2.65332	-0.01003	-0.05046	0.00096
	2.70338	-0.01247	-0.06389	0.00104
	2.75344	-0.01596	-0.0757	0.00104
	2.8035	-0.02121	-0.08926	0.00131
	2.85357	-0.02742	-0.11136	0.00157
	2.90363	-0.01919	-0.09549	0.00116
	2.95369	-0.01645	-0.11307	0.00163
	3.00375	-0.01818	-0.14943	0.00205
	3.05382	-0.01569	-0.15605	0.00241
	3.10388	-0.01385	-0.1629	0.00313
	3.15394	-0.01771	-0.22876	0.00339
	3.20401	-0.01624	-0.21707	0.00332
	3.25407	-0.01584	-0.22301	0.00342
	3.30413	-0.01595	-0.23842	0.00349
	3.35419	-0.01619	-0.25603	0.00371
	3.40426	-0.01695	-0.28311	0.00386
	3.45432	-0.01797	-0.31023	0.00389
	3.50438	-0.01738	-0.27237	0.00402
	3.55444	-0.01748	-0.26002	0.00421
	3.60451	-0.01842	-0.27333	0.00441
	3.65457	-0.02165	-0.29932	0.00439
	3.70463	-0.02621	-0.33544	0.00478
	3.75469	-0.03491	-0.41841	0.0051
	3.80476	-0.0264	-0.40783	0.0062
	3.85482	-0.01949	-0.39242	0.00594
	3.90488	-0.01764	-0.36993	0.00547
	3.95494	-0.02038	-0.36177	0.00441
	4.00501	-0.01579	-0.34857	0.00436
	4.05507	-0.01247	-0.33295	0.00461
	4.10513	-0.00866	-0.36615	0.00395
	4.15519	-0.01069	-0.32087	0.00309
	4.20526	-0.01206	-0.32106	0.00225
	4.25532	-0.01431	-0.35314	0.00228
	4.30538	-0.01709	-0.37862	0.00188
	4.35544	-0.01926	-0.4152	0.00143
	4.40551	-0.0169	-0.40365	0.00148
	4.45557	-0.01322	-0.35631	0.00228
	4.50563	-0.0121	-0.31555	0.00226
	4.55569	-0.0098	-0.26262	0.00187
	4.60576	-0.00953	-0.25734	0.00106
	4.65582	-0.01003	-0.24124	0.00089
	4.70588	-0.01296	-0.30667	-0.00014
	4.75594	-0.01164	-0.29446	-0.00124
	4.80601	-0.0119	-0.31961	-0.00289
	4.85607	-0.0139	-0.35053	-0.00341
	4.90613	-0.01353	-0.34507	-0.00379
	4.9562	-0.01463	-0.35796	-0.00346
	5.00626	-0.01477	-0.37425	-0.00391
	5.05632	-0.01448	-0.3564	-0.00272
	5.10638	-0.01572	-0.37469	-0.0024
	5.15645	-0.01537	-0.35231	-0.00226
	5.20651	-0.01477	-0.34161	-0.0021
	5.25657	-0.01404	-0.33225	-0.0023
	5.30663	-0.01377	-0.34113	-0.00229
	5.3567	-0.01317	-0.3371	-0.00218
	5.40676	-0.01153	-0.28475	-0.00215
	5.45682	-0.01056	-0.24749	-0.00208
	5.50688	-0.01005	-0.24241	-0.00216
	5.55695	-0.00951	-0.24717	-0.0023
	5.60701	-0.00897	-0.23318	-0.00198
	5.65707	-0.00841	-0.23684	-0.00209
	5.70713	-0.00808	-0.24384	-0.0022
	5.7572	-0.00777	-0.25217	-0.00229
	5.80726	-0.00745	-0.26085	-0.00234
	5.85732	-0.00711	-0.27106	-0.00243
	5.90738	-0.00678	-0.28359	-0.00253
	5.95745	-0.00647	-0.30256	-0.0027
	6.00751	-0.00675	-0.42106	-0.00427
	6.05757	-0.00737	-0.5846	-0.00512
	6.10763	-0.00502	-0.30995	-0.00303
	6.1577	-0.00458	-0.32156	-0.0029
	6.20776	-0.00418	-0.41297	-0.00365
	6.25782	-0.00367	-0.48055	-0.00467
	6.30788	-0.00287	-0.63382	-0.00564
	6.35795	-0.00157	-0.57941	-0.00449
	6.40801	-0.00066	-0.14472	-0.00124
	6.45807	-0.00034	-0.07403	-0.00067
	6.50814	-0.00013	-0.0513	-0.00083
	6.5582	9e-05	-0.04777	-0.00162
	6.60826	0.00036	-0.04648	-0.00169
	6.65832	0.0006	-0.04683	-0.00188
	6.70839	0.00077	-0.0465	-0.00188
	6.75845	0.00107	-0.03895	-0.00217
	6.80851	0.00125	-0.03897	-0.00228
	6.85857	0.0018	-0.04129	-0.00204
	6.90864	0.00257	-0.0443	-0.00147
	6.9587	0.00334	-0.04815	-0.00061
	7.00876	0.00279	-0.05056	-0.00011
	7.05882	0.00272	-0.05123	0.0001
	7.10889	0.0027	-0.05098	0.00034
	7.15895	0.00231	-0.05406	0.00041
	7.20901	0.00227	-0.05889	0.0002
	7.25907	0.00198	-0.05577	0.0001
	7.30914	0.00193	-0.05153	8e-05
	7.3592	0.00191	-0.04832	0.00042
	7.40926	0.00247	-0.0484	0.00124
	7.45932	0.00243	-0.04114	0.0006
	7.50939	0.00149	-0.03563	0.00013
	7.55945	0.00117	-0.03313	0.0005

## Sheet: Fig.5a
Fig.5a
		(-ICOHP)eV/pair
	Halogen	M-N1	M-N2
	F	0.12	0.09
	Cl	0.44	0.18
	Br	1.85	0.98
	I	2.26	2.04

## Sheet: Fig.5b
Fig.5b
		Distance		(-ICOHP)
		I-N1	I-N2	I-N1	I-N2
	0	2.495	2.589	1.25	1.04
	50	2.345	2.43	1.82	1.64
	100	2.237	2.28	2.26	2.03
	150	2.164	2.209	2.59	2.28
	200	2.108	2.161	2.87	2.51
	250	2.066	2.123	3.09	2.7
	300	2.0317	2.091	3.29	2.86

## Sheet: Table1
Table 1
	Bond type	I-N1	I-N2
	Length (Å)	2.23	2.27
	Ñ2ρ(r)	-0.48	-0.41
